# Supplementary material for: Synthesis and Characterization of NiCoPt/CNFs Nanoparticles as an Effective Electrocatalyst for Energy Applications
Source: Nanomaterials (Basel). 2022 Jan 30;12(3):492. doi: 10.3390/nano12030492 (PMC8840489; doi:10.3390/nano12030492)
Supplement: Supplementary file 1 [file nanomaterials-12-00492-s001.zip]

Archive with 1 entries (1 files):
- nanomaterials-1505563-supplementary.pdf
